# Supplementary material for: Colorimetric 3D microPAD for Multiplexed Detection of Paracetamol and Aspirin in Urine and Saliva
Source: Sensors (Basel). 2025 Mar 12;25(6):1756. doi: 10.3390/s25061756 (PMC11945238; doi:10.3390/s25061756)
Supplement: Supplementary file 1 [file sensors-25-01756-s001.zip]

Archive with 1 entries (1 files):
- sensors-3518841-supplementary.pdf
